# Supplementary material for: An ABA Functional Analogue B2 Enhanced Salt Tolerance by Inducing the Root Elongation and Reducing Peroxidation Damage in Maize Seedlings
Source: Int J Mol Sci. 2021 Nov 30;22(23):12986. doi: 10.3390/ijms222312986 (PMC8657829; doi:10.3390/ijms222312986)
Supplement: Supplementary file 1 [file ijms-22-12986-s001.zip]

Archive with 1 entries (1 files):
- ijms-1476355-supplementary.xlsx
