# Supplementary material for: An ABA Functional Analogue B2 Enhanced Salt Tolerance by Inducing the Root Elongation and Reducing Peroxidation Damage in Maize Seedlings
Source: Int J Mol Sci. 2021 Nov 30;22(23):12986. doi: 10.3390/ijms222312986 (PMC8657829; doi:10.3390/ijms222312986)
Supplement: Supplementary file 1 [file ijms-22-12986-s001.zip › ijms-1476355-supplementary.xlsx]

## Sheet: Table S1
Table S1 Primer for quantitative real-time PCR
Primer name	sequence
β-actin F	GATTCCTGGGATTGCCGAT
β-actin R	TCTGCTGCTGAAAAGTGCTGAG
ZmVP14-2 F	GCCATCACCGAGAACTTGGT
ZmVP14-2 R	CAGCATCTCCTGGAGCTTGAA
ZmAO F	GGGAGGCTGTGTACGTTGAT
ZmAO R	TCTCCACCGCTGGAATATC
ZmPIP1-5 F	GAGCCGTGACTGATTATACG
ZmPIP1-5 R	GGGAGTCTTCTTCTTAACTTTCA
ZmPIP1-1 F	AGGTCTTAAAGGAGCCGATG
ZmPIP1-1 R	TGAACTCTTAAAGCTTGACTCG
